# Supplementary material for: Developing ‘high impact’ guideline-based quality indicators for UK primary care: a multi-stage consensus process
Source: BMC Fam Pract. 2015 Oct 28;16:156. doi: 10.1186/s12875-015-0350-6 (PMC4624600; doi:10.1186/s12875-015-0350-6)
Supplement: Additional file 4 — Folder containing SystmOne™ search algorithms. (ZIP 12.7 mb) [file 12875_2015_350_MOESM4_ESM.zip]

Archive with 138 entries (138 files):
- Aspire S1 diagrams tw edired/10D1-10 (DM processes #71).pdf
- Aspire S1 diagrams tw edired/10N1 (DM processes #71).pdf
- Aspire S1 diagrams tw edired/10N10 (DM processes #71).pdf
- Aspire S1 diagrams tw edired/10N2 (DM processes #71).pdf
- Aspire S1 diagrams tw edired/10N3 (DM processes #71).pdf
- Aspire S1 diagrams tw edired/10N4 (DM processes #71).pdf
- Aspire S1 diagrams tw edired/10N5 (DM processes #71).pdf
- Aspire S1 diagrams tw edired/10N6 (DM processes #71).pdf
- Aspire S1 diagrams tw edired/10N7 (DM processes #71).pdf
- Aspire S1 diagrams tw edired/10N8 (DM processes #71).pdf
- Aspire S1 diagrams tw edired/10N9 (DM processes #71).pdf
- Aspire S1 diagrams tw edired/11D1-3+5 (DM outcomes #73).pdf
- Aspire S1 diagrams tw edired/11D4 (DM outcomes #73).pdf
- Aspire S1 diagrams tw edired/11N1 (DM outcomes #73).pdf
- Aspire S1 diagrams tw edired/11N2 (DM outcomes #73).pdf
- Aspire S1 diagrams tw edired/11N3 (DM outcomes #73).pdf
- Aspire S1 diagrams tw edired/11N4 (DM outcomes #73).pdf
- Aspire S1 diagrams tw edired/11N5 (DM outcomes #73).pdf
- Aspire S1 diagrams tw edired/12D1 (Risky p).pdf
- Aspire S1 diagrams tw edired/12D11 (Risky p).pdf
- Aspire S1 diagrams tw edired/12D12 (Risky p).pdf
- Aspire S1 diagrams tw edired/12D13 (Risky p).pdf
- Aspire S1 diagrams tw edired/12D14 (Risky p).pdf
- Aspire S1 diagrams tw edired/12D15 (Risky p).pdf
- Aspire S1 diagrams tw edired/12D2 (Risky p).pdf
- Aspire S1 diagrams tw edired/12D3 (Risky p).pdf
- Aspire S1 diagrams tw edired/12D4 (Risky p).pdf
- Aspire S1 diagrams tw edired/12D5 (Risky p).pdf
- Aspire S1 diagrams tw edired/12D7 (Risky p).pdf
- Aspire S1 diagrams tw edired/12D9 (Risky p).pdf
- Aspire S1 diagrams tw edired/12N1 (Risky p).pdf
- Aspire S1 diagrams tw edired/12N11 (Risky p).pdf
- Aspire S1 diagrams tw edired/12N12 (Risky p).pdf
- Aspire S1 diagrams tw edired/12N13 (Risky p).pdf
- Aspire S1 diagrams tw edired/12N14 (Risky p).pdf
- Aspire S1 diagrams tw edired/12N15 (Risky p).pdf
- Aspire S1 diagrams tw edired/12N2 (Risky p).pdf
- Aspire S1 diagrams tw edired/12N3 (Risky p).pdf
- Aspire S1 diagrams tw edired/12N4 (Risky p).pdf
- Aspire S1 diagrams tw edired/12N5 (Risky p).pdf
- Aspire S1 diagrams tw edired/12N7 (Risky p).pdf
- Aspire S1 diagrams tw edired/12N9 (Risky p).pdf
- Aspire S1 diagrams tw edired/13D1+2 (AF #39).pdf
- Aspire S1 diagrams tw edired/13D3+4 (AF #39).pdf
- Aspire S1 diagrams tw edired/13D5+6 (AF #39).pdf
- Aspire S1 diagrams tw edired/13N1 (AF #39).pdf
- Aspire S1 diagrams tw edired/13N2 (AF #39).pdf
- Aspire S1 diagrams tw edired/13N3 (AF #39).pdf
- Aspire S1 diagrams tw edired/13N4 (AF #39).pdf
- Aspire S1 diagrams tw edired/13N5 (AF #39).pdf
- Aspire S1 diagrams tw edired/13N6 (AF #39).pdf
- Aspire S1 diagrams tw edired/14D1 (CHF #42).pdf
- Aspire S1 diagrams tw edired/14D2 (CHF #42).pdf
- Aspire S1 diagrams tw edired/14D3 (CHF #42).pdf
- Aspire S1 diagrams tw edired/14N1 (CHF #42).pdf
- Aspire S1 diagrams tw edired/14N2 (CHF #42).pdf
- Aspire S1 diagrams tw edired/14N3 (CHF #42).pdf
- Aspire S1 diagrams tw edired/15D1 (DM #33).pdf
- Aspire S1 diagrams tw edired/15D2 (DM #33).pdf
- Aspire S1 diagrams tw edired/15D3 (DM #33).pdf
- Aspire S1 diagrams tw edired/15N1 (DM #33).pdf
- Aspire S1 diagrams tw edired/15N2 (DM #33).pdf
- Aspire S1 diagrams tw edired/15N3 (DM #33).pdf
- Aspire S1 diagrams tw edired/16D1+3 (DM #36).pdf
- Aspire S1 diagrams tw edired/16N1 (DM #36).pdf
- Aspire S1 diagrams tw edired/16N2 (DM #36).pdf
- Aspire S1 diagrams tw edired/16N3 (DM #36).pdf
- Aspire S1 diagrams tw edired/17D1+2 (Smoking #53).pdf
- Aspire S1 diagrams tw edired/17D3 (Smoking #53).pdf
- Aspire S1 diagrams tw edired/17N1 (Smoking #53).pdf
- Aspire S1 diagrams tw edired/17N2 (Smoking #53).pdf
- Aspire S1 diagrams tw edired/17N3 (Smoking #53).pdf
- Aspire S1 diagrams tw edired/18D1 (COPD #55).pdf
- Aspire S1 diagrams tw edired/18D2 (COPD #55).pdf
- Aspire S1 diagrams tw edired/18N1 (COPD #55).pdf
- Aspire S1 diagrams tw edired/18N2 (COPD #55).pdf
- Aspire S1 diagrams tw edired/1D1 (Diabetes #37).pdf
- Aspire S1 diagrams tw edired/1N1 (Diabetes #37).pdf
- Aspire S1 diagrams tw edired/2D1+2 (CKD #17).pdf
- Aspire S1 diagrams tw edired/2N1 (CKD #17).pdf
- Aspire S1 diagrams tw edired/2N2 (CKD #17).pdf
- Aspire S1 diagrams tw edired/3D1+4 (Diabetes #34).pdf
- Aspire S1 diagrams tw edired/3D2 (Diabetes #34).pdf
- Aspire S1 diagrams tw edired/3D3 (Diabetes #34).pdf
- Aspire S1 diagrams tw edired/3D5 (Diabetes #34).pdf
- Aspire S1 diagrams tw edired/3D6 (Diabetes #34).pdf
- Aspire S1 diagrams tw edired/3N1 (Diabetes #34).pdf
- Aspire S1 diagrams tw edired/3N2 (Diabetes #34).pdf
- Aspire S1 diagrams tw edired/3N3 (Diabetes #34).pdf
- Aspire S1 diagrams tw edired/3N4 (Diabetes #34).pdf
- Aspire S1 diagrams tw edired/3N5 (Diabetes #34).pdf
- Aspire S1 diagrams tw edired/3N6 (Diabetes #34).pdf
- Aspire S1 diagrams tw edired/4D1 4D1 (MI #31).pdf
- Aspire S1 diagrams tw edired/4N1 (MI #31).pdf
- Aspire S1 diagrams tw edired/4N2 (MI #31).pdf
- Aspire S1 diagrams tw edired/5D5 (HTN targets #77).pdf
- Aspire S1 diagrams tw edired/5D6 (HTN targets #77).pdf
- Aspire S1 diagrams tw edired/5D7 (HTN targets #77).pdf
- Aspire S1 diagrams tw edired/5N5 (HTN targets #77).pdf
- Aspire S1 diagrams tw edired/5N6 (HTN targets #77).pdf
- Aspire S1 diagrams tw edired/5N7 (HTN targets #77).pdf
- Aspire S1 diagrams tw edired/6D1+2+5 (CKD #46).pdf
- Aspire S1 diagrams tw edired/6D3 (CKD #46).pdf
- Aspire S1 diagrams tw edired/6D4 (CKD #46).pdf
- Aspire S1 diagrams tw edired/6N1 (CKD #46).pdf
- Aspire S1 diagrams tw edired/6N2 (CKD #46).pdf
- Aspire S1 diagrams tw edired/6N3 (CKD #46).pdf
- Aspire S1 diagrams tw edired/6N4 (CKD #46).pdf
- Aspire S1 diagrams tw edired/6N5 (CKD #46).pdf
- Aspire S1 diagrams tw edired/7D1 (CKD #47).pdf
- Aspire S1 diagrams tw edired/7D2 (CKD #47).pdf
- Aspire S1 diagrams tw edired/7D3+4 (CKD #47).pdf
- Aspire S1 diagrams tw edired/7D5+6 (CKD #47).pdf
- Aspire S1 diagrams tw edired/7N1 (CKD #47).pdf
- Aspire S1 diagrams tw edired/7N2 (CKD #47).pdf
- Aspire S1 diagrams tw edired/7N3 (CKD #47).pdf
- Aspire S1 diagrams tw edired/7N4 (CKD #47).pdf
- Aspire S1 diagrams tw edired/7N5 (CKD #47).pdf
- Aspire S1 diagrams tw edired/7N6 (CKD #47).pdf
- Aspire S1 diagrams tw edired/8B3 (Depression #69).pdf
- Aspire S1 diagrams tw edired/8D1 (Depression #69).pdf
- Aspire S1 diagrams tw edired/8D2 (Depression #69).pdf
- Aspire S1 diagrams tw edired/8N1 (Depression #69).pdf
- Aspire S1 diagrams tw edired/8N2 (Depression #69).pdf
- Aspire S1 diagrams tw edired/8N3 (Depression #69).pdf
- Aspire S1 diagrams tw edired/9D1+2+8 (HTN monitoring #79).pdf
- Aspire S1 diagrams tw edired/9D3+5+7+9 (HTN monitoring #79).pdf
- Aspire S1 diagrams tw edired/9D6 (HTN monitoring #79).pdf
- Aspire S1 diagrams tw edired/9N1 (HTN monitoring #79).pdf
- Aspire S1 diagrams tw edired/9N2 (HTN monitoring #79).pdf
- Aspire S1 diagrams tw edired/9N3 (HTN monitoring #79).pdf
- Aspire S1 diagrams tw edired/9N4 (HTN monitoring #79).pdf
- Aspire S1 diagrams tw edired/9N5 (HTN monitoring #79).pdf
- Aspire S1 diagrams tw edired/9N6 (HTN monitoring #79).pdf
- Aspire S1 diagrams tw edired/9N7 (HTN monitoring #79).pdf
- Aspire S1 diagrams tw edired/9N8 (HTN monitoring #79).pdf
- Aspire S1 diagrams tw edired/9N9 (HTN monitoring #79).pdf
- Aspire S1 diagrams tw edired/Thumbs.db
